# Supplementary material for: A protein-truncating R179X variant in RNF186 confers protection against ulcerative colitis
Source: Nat Commun. 2016 Aug 9;7:12342. doi: 10.1038/ncomms12342 (PMC4980482; doi:10.1038/ncomms12342)
Supplement: Supplementary Table 1 — Prioritizing protective protein truncating variants identified in the targeted sequencing data set [file ncomms12342-s2.xlsx]

## Sheet: Table S1 2016
Supplementary Table 1. Prioritizing protective protein truncating variants identified in the targeted sequencing data set
Combined data			Fine-mapping (u = UC, c = CD, i = IBD)	Variant	REF	NIDDK targeted sequencing data set																Finnish exome sequencing data set
P	OR	Finnish data?				CONMETA	ALT	MAF	HWE	MINA	MINU	OBSA	OBSU	REFA	HETA	HOMA	REFU	HETU	HOMU	P	OR	CONMETA	ALT	MAF	HWE	MINA	MINU	OBSA	OBSU	REFA	HETA	HOMA	REFU	HETU	HOMU	P	OR
2.12063e-17	3.14102	YES	c	chr16:50763778	G	NOD2;frameshift	GC	0.049505	7.37713e-06	164	46	1204	917	1057	130	17	871	46	0	4.19503e-11	2.84073	AC=745;AF=0.014;AN=52262;BaseQRankSum=0.203;CCC=52262;ClippingRankSum=-0.646;DB;DP=1009689;FS=0;GQ_MEAN=99.52;GQ_STDDEV=192.93;HWP=0.5635;InbreedingCoeff=0.0043;MLEAC=745;MLEAF=0.014;MQ=60.28;MQ0=0;MQRankSum=0.43;NCC=0;POSITIVE_TRAIN_SITE;QD=13.16;ReadPosRankSum=-0.035;VQSLOD=6.69;culprit=FS	GC	0.0132743	0.0590754	25	197	238	8124	216	19	3	7928	195	1	4.90336e-09	4.51647
0.015059	0	NO	c	chr19:1055907..1055908	CT	ABCA7;frameshift	C	0.00117869	1	0	5	1204	917	1204	0	0	912	5	0	0.015059	0.0690547
0.0222816	0	YES	u	chr1:20141060	G	RNF186;nonsense	A	0.00166297	1	0	6	887	917	887	0	0	911	6	0	0.0312496	0.0792639	AC=126;AF=0.002411;AN=52262;BaseQRankSum=2.71;CCC=52262;ClippingRankSum=-0.358;DB;DP=676467;FS=1.254;GQ_MEAN=71.36;GQ_STDDEV=84.24;HWP=1;InbreedingCoeff=-0.0025;MLEAC=126;MLEAF=0.002411;MQ=59.74;MQ0=0;MQRankSum=0.164;NCC=0;QD=13.68;ReadPosRankSum=0.867;VQSLOD=3.71;culprit=InbreedingCoeff	A	0.00133241	1	0	23	508	8123	508	0	0	8100	23	0	0.643436	0.339578
0.0373474	0.327236	YES	i	chr9:139259592	C	CARD9;esplice	G	0.0028258	1	8	9	2091	917	2083	8	0	908	9	0	0.0615741	0.388649	AC=124;AF=0.002375;AN=52212;BaseQRankSum=0.688;CCC=52212;ClippingRankSum=-0.223;DB;DP=683101;FS=0.531;GQ_MEAN=65.67;GQ_STDDEV=49.63;HWP=0.2724;InbreedingCoeff=0.0081;MLEAC=124;MLEAF=0.002375;MQ=59.56;MQ0=0;MQRankSum=0.188;NCC=25;QD=12.89;ReadPosRankSum=0.728;VQSLOD=4.19;culprit=MQ	G	0.000699219	1	0	12	838	7743	838	0	0	7731	12	0	0.62147	0.36921
0.0874027	0.146083	NO	i	chr16:28604815	G	SULT1A2;frameshift	GT	0.000665779	1	1	3	2088	916	2087	1	0	913	3	0	0.0874027	0.146028
0.0929006	0	NO	i	chr1:155011978..155011979	TG	DCST1;frameshift	T	0.000332447	1	0	2	2091	917	2091	0	0	915	2	0	0.0929006	0.087627
0.0929624	0	NO	i	chr1:155307459	G	ASH1L;nonsense	A	0.000332557	1	0	2	2090	917	2090	0	0	915	2	0	0.0929624	0.0876689
0.0931588	0	NO	i	chr5:131662989	C	SLC22A4;nonsense	T	0.000334001	1	0	2	2080	914	2080	0	0	912	2	0	0.0931588	0.0878019
0.109084	inf	NO	i	chr20:62326092	A	RTEL1;esplice	T	0.00116511	1	7	0	2088	916	2081	7	0	916	0	0	0.109084	6.59252
0.142505	0.350284	NO	i	chr5:96222446..96222447	GT	ERAP2;frameshift	G	0.00149601	1	4	5	2091	917	2087	4	0	912	5	0	0.142505	0.350215
0.1448	0.379535	YES	c	chr2:231338156	G	SP100;esplice	A	0.00306459	1	5	8	1204	917	1199	5	0	909	8	0	0.261788	0.474927	AC=173;AF=0.00331;AN=52258;BaseQRankSum=-2.533;CCC=52258;ClippingRankSum=-0.13;DB;DP=1202995;FS=0.523;GQ_MEAN=103.76;GQ_STDDEV=128.9;HWP=0.4969;InbreedingCoeff=0.0068;MLEAC=173;MLEAF=0.00331;MQ=59.71;MQ0=0;MQRankSum=0.236;NCC=2;QD=12.58;ReadPosRankSum=0.513;VQSLOD=4.45;culprit=FS	A	0.00239292	1	0	40	238	8120	238	0	0	8080	40	0	0.630447	0.41974
0.158137	0.320968	YES	c	chr2:27745372	C	GCKR;nonsense	T	0.00235738	1	3	7	1204	917	1201	3	0	910	7	0	0.112446	0.325572	AC=40;AF=0.0007654;AN=52262;BaseQRankSum=2.41;CCC=52262;ClippingRankSum=-0.049;DB;DP=1333226;FS=0;GQ_MEAN=103.47;GQ_STDDEV=63.61;HWP=0.0297;InbreedingCoeff=0.0369;MLEAC=40;MLEAF=0.0007654;MQ=59.66;MQ0=0;MQRankSum=0.506;NCC=0;QD=14.85;ReadPosRankSum=0.255;VQSLOD=5.5;culprit=FS	T	0.000119589	1	0	2	238	8124	238	0	0	8122	2	0	1	6.8191
0.17627	2.86972	NO	i	chr20:62369178	G	LIME1;nonsense	T	0.00275862	1	14	2	2058	842	2044	14	0	840	2	0	0.17627	2.87031
0.186863	0	NO	c	chr2:231258127	A	SP140L;esplice	G	0.000471476	1	0	2	1204	917	1204	0	0	915	2	0	0.186863	0.152169
0.187161	0	NO	c	chr19:1047531	G	ABCA7;nonsense	A	0.000472367	1	0	2	1201	916	1201	0	0	914	2	0	0.187161	0.152383
0.217432	4.33316	YES	i	chr5:10761153	C	DAP;nonsense	A	0.00207972	1	11	1	2051	834	2040	11	0	833	1	0	0.198833	4.48228	AC=63;AF=0.001309;AN=48146;BaseQRankSum=-1.227;CCC=48146;ClippingRankSum=0.358;DP=144683;FS=1.329;GQ_MEAN=16.17;GQ_STDDEV=11.66;HWP=0;InbreedingCoeff=-0.0422;MLEAC=65;MLEAF=0.00135;MQ=60;MQ0=0;MQRankSum=0.159;NCC=2058;QD=11.36;ReadPosRankSum=0.358;VQSLOD=3.96;culprit=MQ	A	0.00101667	1	0	5	12	2447	12	0	0	2442	5	0	1	18.1429
0.222102	0.219147	NO	i	chr7:2752270	C	AMZ1;nonsense	T	0.00049867	1	1	2	2091	917	2090	1	0	915	2	0	0.222102	0.219086
0.278219	0.59559	YES	i	chr11:1857515	G	SYT8;esplice	A	0.0028258	1	9	8	2091	917	2082	9	0	909	8	0	0.184119	0.492272	AC=104;AF=0.002028;AN=51288;BaseQRankSum=-0.674;CCC=51288;ClippingRankSum=0.177;DB;DP=262765;FS=0.597;GQ_MEAN=25.38;GQ_STDDEV=21.24;HWP=1;InbreedingCoeff=-0.021;MLEAC=109;MLEAF=0.002125;MQ=60;MQ0=0;MQRankSum=0.185;NCC=487;QD=14.9;ReadPosRankSum=0;VQSLOD=3.49;culprit=MQ	A	0.00187936	1	2	19	598	4989	596	2	0	4970	19	0	1	0.877986
0.320754	inf	NO	i	chr11:1857989	G	SYT8;nonsense	T	0.000664894	1	4	0	2091	917	2087	4	0	917	0	0	0.320754	3.9513
0.320754	inf	NO	i	chr20:62366519	C	ZGPAT;nonsense	T	0.000664894	1	4	0	2091	917	2087	4	0	917	0	0	0.320754	3.9513
0.320844	inf	NO	i	chr22:30079688	A	NF2;esplice	G	0.000666001	1	4	0	2088	915	2084	4	0	915	0	0	0.320844	3.94835
0.364482	0.847229	NO	c	chr2:27717743	A	FNDC4;esplice	C	0.0300236	0.435295	67	60	1200	915	1135	63	2	856	58	1	0.364482	0.847192
0.397582	3.04584	NO	c	chr19:1054255	G	ABCA7;nonsense	A	0.00117925	1	4	1	1204	916	1200	4	0	915	1	0	0.397582	3.04659
0.442254	0.584387	NO	i	chr1:201009083..201009091	AGTAGCTCT	CACNA1S;frameshift	A	0.00116356	2.90214e-06	4	3	2091	917	2088	2	1	915	1	1	0.442254	0.584331
0.445321	2.06964	NO	u	chr1:2520016..2520020	TTGTC	FAM213B;frameshift	T	0.00166297	1	4	2	887	917	883	4	0	915	2	0	0.445321	2.07006
0.448361	3.11657	NO	i	chr11:64110093	G	CCDC88B;nonsense	T	0.00139616	1	7	1	1983	882	1976	7	0	881	1	0	0.448361	3.1172
0.468815	0.548182	NO	i	chr11:64111929	G	CCDC88B;nonsense	A	0.0014985	1	5	4	2087	916	2082	5	0	912	4	0	0.468815	0.548093
0.491685	inf	NO	u	chr1:2526245	T	MMEL1;nonsense	A	0.000277162	1	1	0	887	917	886	1	0	917	0	0	0.491685	3.10319
0.499929	0	NO	u	chr1:2518612	G	FAM213B;nonsense	A	0.000557103	1	0	2	887	908	887	0	0	906	2	0	0.499929	0.204508
0.50501	0.657377	NO	i	chr1:155291263	G	RUSC1-AS1;nonsense	T	0.00166223	1	6	4	2091	917	2085	6	0	913	4	0	0.50501	0.657328
0.509129	inf	NO	c	chr2:43902964	A	PLEKHH2;nonsense	T	0.000472144	1	2	0	1203	915	1201	2	0	915	0	0	0.509129	3.8064
0.514466	0.435001	NO	i	chr12:40714897	C	LRRK2;nonsense	T	0.00033389	1	1	1	2087	908	2086	1	0	907	1	0	0.514466	0.434939
0.516305	0.437726	NO	i	chr22:29951936	C	NIPSNAP1;frameshift	CG	0.000332779	1	1	1	2090	915	2089	1	0	914	1	0	0.516305	0.437665
0.516728	0.438355	NO	i	chr2:61172142	A	PUS10;esplice	G	0.000333111	1	1	1	2087	915	2086	1	0	914	1	0	0.516728	0.438294
0.516807	0.438473	NO	i	chr1:155004049	C	DCST2;esplice	T	0.000332447	1	1	1	2091	917	2090	1	0	916	1	0	0.516807	0.438412
0.516807	0.438473	NO	i	chr1:155264517	C	PKLR;nonsense	A	0.000332447	1	1	1	2091	917	2090	1	0	916	1	0	0.516807	0.438412
0.516807	0.438473	NO	i	chr1:8021797	T	PARK7;esplice	A	0.000332447	1	1	1	2091	917	2090	1	0	916	1	0	0.516807	0.438412
0.516893	5.42965	YES	i	chr1:207039710	G	IL20;esplice	T	0.000831393	1	5	0	2091	916	2086	5	0	916	0	0	0.331637	4.82525	AC=14;AF=0.0002679;AN=52262;BaseQRankSum=-6.873;CCC=52262;ClippingRankSum=-0.733;DB;DP=1168320;FS=0;GQ_MEAN=98.85;GQ_STDDEV=60.34;HWP=1;InbreedingCoeff=-0.0004;MLEAC=14;MLEAF=0.0002679;MQ=59.63;MQ0=0;MQRankSum=0.22;NCC=0;QD=13.83;ReadPosRankSum=1.26;VQSLOD=4.43;culprit=FS	T	0.000167373	1	0	3	838	8124	838	0	0	8121	3	0	1	1.3843
0.516908	0.438624	NO	i	chr3:49929221	G	MST1R;nonsense	A	0.000332889	1	1	1	2088	916	2087	1	0	915	1	0	0.516908	0.438563
0.534589	0	YES	i	chr1:156035881	C	RAB25;nonsense	T	0.000166223	1	0	1	2091	917	2091	0	0	916	1	0	0.304854	0.146125	AC=2;AF=3.833e-05;AN=52174;BaseQRankSum=1.39;CCC=52174;ClippingRankSum=-1.178;DP=662250;FS=0;GQ_MEAN=58.57;GQ_STDDEV=14.48;HWP=1;InbreedingCoeff=-0.0013;MLEAC=2;MLEAF=3.833e-05;MQ=60;MQ0=0;MQRankSum=-0.522;NCC=44;QD=17.8;ReadPosRankSum=0.198;VQSLOD=3.34;culprit=MQ	T	0.000114064	1	0	2	830	7937	830	0	0	7935	2	0	1	1.91177
0.55793	inf	NO	i	chr3:49929190	C	MST1R;esplice	T	0.000499334	1	3	0	2088	916	2085	3	0	916	0	0	0.55793	3.07356
0.625	0.344302	NO	u	chr1:20113518	C	TMCO4;esplice	T	0.00110865	1	1	3	887	917	886	1	0	914	3	0	0.625	0.344238
0.644525	0.659516	NO	i	chr1:200870284	C	C1orf106;nonsense	T	0.000832778	1	3	2	2085	917	2082	3	0	915	2	0	0.644525	0.659467
0.674312	2.19392	NO	i	chr1:8075753	C	ERRFI1;esplice	T	0.00099734	1	5	1	2091	917	2086	5	0	916	1	0	0.674312	2.19416
0.683153	1.37133	YES	c	chr2:27746184	G	GCKR;nonsense	T	0.000707214	1	2	1	1204	917	1202	2	0	916	1	0	1	1.52369	AC=131;AF=0.002507;AN=52262;BaseQRankSum=-3.118;CCC=52262;ClippingRankSum=-0.008;DB;DP=839894;FS=0;GQ_MEAN=76.71;GQ_STDDEV=89.32;HWP=0.3014;InbreedingCoeff=0.0119;MLEAC=131;MLEAF=0.002507;MQ=59.68;MQ0=0;MQRankSum=0.243;NCC=0;QD=13.62;ReadPosRankSum=0.415;VQSLOD=4.8;culprit=FS	T	0.00633895	0.284598	4	102	238	8123	234	4	0	8022	100	1	0.548042	1.34131
0.698002	3.26026	YES	i	chr1:155629582	C	YY1AP1;nonsense	A	0.000166223	1	1	0	2091	917	2090	1	0	917	0	0	1	1.31615	AC=1;AF=1.913e-05;AN=52262;BaseQRankSum=-0.406;CCC=52262;ClippingRankSum=-0.054;DP=878820;FS=2.595;GQ_MEAN=74.53;GQ_STDDEV=27.13;HWP=1;InbreedingCoeff=-0.0001;MLEAC=1;MLEAF=1.913e-05;MQ=58.62;MQ0=0;MQRankSum=0.758;NCC=0;QD=18.74;ReadPosRankSum=1.23;VQSLOD=2;culprit=InbreedingCoeff	C	5.57911e-05	1	0	1	838	8124	838	0	0	8123	1	0	1	3.23044
0.701037	0.589842	YES	u	chr2:241569447	C	GPR35;nonsense	G	0.000554324	1	1	1	887	917	886	1	0	916	1	0	1	1.03384	AC=73;AF=0.001399;AN=52166;BaseQRankSum=-0.964;CCC=52166;ClippingRankSum=-0.27;DB;DP=903861;FS=1.172;GQ_MEAN=79.78;GQ_STDDEV=66.89;HWP=1;InbreedingCoeff=-0.0026;MLEAC=73;MLEAF=0.001399;MQ=59.77;MQ0=0;MQRankSum=0.102;NCC=48;POSITIVE_TRAIN_SITE;QD=14.87;ReadPosRankSum=0.512;VQSLOD=4.73;culprit=InbreedingCoeff	G	0.000364078	1	0	6	508	7732	508	0	0	7726	6	0	1	1.16981
0.731021	1.54456	YES	c	chr2:27730169	C	GCKR;frameshift	CA	0.00235849	1	7	3	1204	916	1197	7	0	913	3	0	0.529709	1.77745	AC=57;AF=0.001091;AN=52262;BaseQRankSum=0.533;CCC=52262;ClippingRankSum=-0.95;DP=2505104;FS=0;GQ_MEAN=123.63;GQ_STDDEV=137.94;HWP=1;InbreedingCoeff=-0.0011;MLEAC=57;MLEAF=0.001091;MQ=60.25;MQ0=0;MQRankSum=0.137;NCC=0;QD=15.24;ReadPosRankSum=-0.412;VQSLOD=4.15;culprit=FS	CA	0.000538149	1	0	9	238	8124	238	0	0	8115	9	0	1	1.79373
0.750257	1.58038	YES	i	chr1:156035856	G	RAB25;nonsense	A	0.00116356	1	6	1	2091	917	2085	6	0	916	1	0	0.683026	2.63362	AC=66;AF=0.001265;AN=52188;BaseQRankSum=0.277;CCC=52188;ClippingRankSum=-0.352;DB;DP=689331;FS=6.941;GQ_MEAN=62.95;GQ_STDDEV=34.45;HWP=0.0806;InbreedingCoeff=0.0203;MLEAC=65;MLEAF=0.001245;MQ=59.67;MQ0=0;MQRankSum=0.216;NCC=37;POSITIVE_TRAIN_SITE;QD=11.27;ReadPosRankSum=0.594;VQSLOD=2.39;culprit=FS	A	0.000675143	1	1	11	837	8050	836	1	0	8039	11	0	1	0.87426
0.763647	0.877305	NO	i	chr10:81107497	G	PPIF;nonsense	T	0.00199534	1	8	4	2090	917	2082	8	0	913	4	0	0.763647	0.877277
0.818973	0.857201	YES	i	chr7:2752456	C	AMZ1;nonsense	T	0.00548537	1	22	11	2091	917	2069	22	0	906	11	0	0.707438	0.876442	AC=46;AF=0.0009019;AN=51004;BaseQRankSum=1.08;CCC=51004;ClippingRankSum=-0.107;DB;DP=589409;FS=0;GQ_MEAN=58.97;GQ_STDDEV=40.98;HWP=1;InbreedingCoeff=-0.0071;MLEAC=46;MLEAF=0.0009019;MQ=59.55;MQ0=0;MQRankSum=-0.01;NCC=629;QD=12.47;ReadPosRankSum=0.246;VQSLOD=5.1;culprit=MQ	T	0.000219459	1	0	3	389	6446	389	0	0	6443	3	0	1	2.36526
0.820105	0	YES	c	chr10:6008106	A	IL15RA;esplice	G	0.000235738	1	0	1	1204	917	1204	0	0	916	1	0	0.432343	0.253754	AC=8;AF=0.0001531;AN=52252;BaseQRankSum=0.293;CCC=52252;ClippingRankSum=0.098;DP=600299;FS=3.378;GQ_MEAN=59.71;GQ_STDDEV=15.27;HWP=1;InbreedingCoeff=0.0042;MLEAC=8;MLEAF=0.0001531;MQ=58.75;MQ0=0;MQRankSum=0.038;NCC=5;QD=11.92;ReadPosRankSum=0.803;VQSLOD=0.271;culprit=MQ	G	0.000119918	1	0	2	238	8101	238	0	0	8099	2	0	1	6.79979
0.846425	2.27077	YES	i	chr1:155005582	G	DCST2;nonsense	A	0.000166223	1	1	0	2091	917	2090	1	0	917	0	0	1	1.31615	AC=7;AF=0.0001342;AN=52170;BaseQRankSum=-0.525;CCC=52170;ClippingRankSum=-0.476;DP=254601;FS=6.887;GQ_MEAN=25.78;GQ_STDDEV=16;HWP=1;InbreedingCoeff=-0.0118;MLEAC=7;MLEAF=0.0001342;MQ=60;MQ0=0;MQRankSum=0;NCC=46;QD=11.87;ReadPosRankSum=0.328;VQSLOD=2.12;culprit=MQ	C	0.000393752	1	1	5	805	6814	804	1	0	6809	5	0	0.488348	1.69335
0.940072	0.507239	YES	i	chr1:155220614	T	FAM189B;esplice	C	0.000332557	1	2	0	2091	916	2089	2	0	916	0	0	1	2.19172	AC=32;AF=0.0006138;AN=52136;BaseQRankSum=-1.776;CCC=52136;ClippingRankSum=-0.271;DP=295267;FS=1.31;GQ_MEAN=27.19;GQ_STDDEV=16.42;HWP=0.0189;InbreedingCoeff=-0.0081;MLEAC=31;MLEAF=0.0005946;MQ=60;MQ0=0;MQRankSum=0;NCC=63;QD=10.44;ReadPosRankSum=0.36;VQSLOD=3.25;culprit=MQ	C	0.000720084	1	0	11	834	6804	834	0	0	6793	11	0	0.621947	0.354328
0.981783	6.52613	YES	i	chr4:123301250	A	ADAD1;esplice	G	0.000332447	1	2	0	2091	917	2089	2	0	917	0	0	1	2.19412	AC=1;AF=1.914e-05;AN=52248;BaseQRankSum=-2.102;CCC=52248;ClippingRankSum=0.108;DB;DP=645578;FS=0;GQ_MEAN=65.85;GQ_STDDEV=14.71;HWP=1;InbreedingCoeff=0.0806;MLEAC=1;MLEAF=1.914e-05;MQ=60;MQ0=0;MQRankSum=0.593;NCC=7;QD=6.21;ReadPosRankSum=-0.323;VQSLOD=1.29;culprit=QD	G	5.58098e-05	1	0	1	837	8122	837	0	0	8121	1	0	1	3.2335
1	0	NO	u	chr1:20072127	G	TMCO4;nonsense	A	0.000277162	1	0	1	887	917	887	0	0	916	1	0	1	0.344416
1	0.761585	NO	c	chr13:44433810	G	CCDC122;nonsense	A	0.000471476	1	1	1	1204	917	1203	1	0	916	1	0	1	0.761529
1	0.761288	NO	c	chr2:27722311..27722313	ACT	GCKR;frameshift	A	0.000943841	1	2	2	1203	916	1201	2	0	914	2	0	1	0.761231
1	inf	NO	i	chr1:155217747	C	FAM189B;esplice	A	0.000332447	1	2	0	2091	917	2089	2	0	917	0	0	1	2.19412
1	0.876525	NO	i	chr1:155258075	C	HCN3;nonsense	T	0.000499002	1	2	1	2090	916	2088	2	0	915	1	0	1	0.876496
1	1.31577	NO	i	chr1:160784530..160784532	CAT	LY9;frameshift	C	0.000664894	1	3	1	2091	917	2088	3	0	916	1	0	1	1.31587
1	inf	NO	i	chr1:201010662	G	CACNA1S;nonsense	A	0.000332447	1	2	0	2091	917	2089	2	0	917	0	0	1	2.19412
1	0.757432	NO	c	chr13:44449065	T	CCDC122;esplice	C	0.00047259	1	1	1	1204	912	1203	1	0	911	1	0	1	0.757374
1	inf	NO	i	chr16:28497714	G	CLN3;nonsense	A	0.000332447	1	2	0	2091	917	2089	2	0	917	0	0	1	2.19412
1	inf	NO	c	chr16:50745252	C	NOD2;nonsense	G	0.000235738	1	1	0	1204	917	1203	1	0	917	0	0	1	2.28598
1	inf	NO	i	chr17:40500537	T	STAT3;esplice	C	0.000332447	1	2	0	2091	917	2089	2	0	917	0	0	1	2.19412
1	1.52354	NO	c	chr19:1041508	G	ABCA7;esplice	A	0.000707214	1	2	1	1204	917	1202	2	0	916	1	0	1	1.52369
1	0.877062	NO	i	chr2:102615580	T	IL1R2;esplice	C	0.00049867	1	2	1	2091	917	2089	2	0	916	1	0	1	0.877033
1	inf	NO	c	chr2:231380224	C	SP100;nonsense	T	0.000235849	1	1	0	1203	917	1202	1	0	917	0	0	1	2.28788
1	inf	NO	c	chr2:43927160	C	PLEKHH2;nonsense	T	0.00023596	1	1	0	1204	915	1203	1	0	915	0	0	1	2.281
1	inf	NO	i	chr20:62290585	G	RTEL1;esplice	C	0.000332447	1	2	0	2091	917	2089	2	0	917	0	0	1	2.19412
1	0.86343	NO	i	chr20:62369366	C	LIME1;nonsense	A	0.00150956	1	6	3	2082	899	2076	6	0	896	3	0	1	0.863396
1	inf	NO	i	chr22:22043034	C	PPIL2;nonsense	A	0.000332447	1	2	0	2091	917	2089	2	0	917	0	0	1	2.19412
1	inf	NO	i	chr3:49927941	T	MST1R;nonsense	A	0.000332447	1	2	0	2091	917	2089	2	0	917	0	0	1	2.19412
1	inf	NO	i	chr4:123264594	C	KIAA1109;nonsense	T	0.000332557	1	2	0	2091	916	2089	2	0	916	0	0	1	2.19172
1	inf	NO	c	chr5:173416294	C	C5orf47;nonsense	T	0.000235738	1	1	0	1204	917	1203	1	0	917	0	0	1	2.28598
1	inf	NO	i	chr5:96222431..96222433	CTT	ERAP2;frameshift	C	0.000332447	1	2	0	2091	917	2089	2	0	917	0	0	1	2.19412
